# Supplementary material for: Characterization of Temperature-Dependent Kinetics of Oculocutaneous Albinism-Causing Mutants of Tyrosinase
Source: Int J Mol Sci. 2021 Jul 21;22(15):7771. doi: 10.3390/ijms22157771 (PMC8346126; doi:10.3390/ijms22157771)
Supplement: Supplementary file 1 [file ijms-22-07771-s001.zip]

Archive with 1 entries (1 files):
- ijms-1269101 SI revised.pdf
